# Supplementary material for: AML patient blasts exhibit polarization defects upon interaction with bone marrow stromal cells
Source: EMBO Rep. 2025 Jun 11;26(13):3264–79. doi: 10.1038/s44319-025-00466-w (PMC12238381; doi:10.1038/s44319-025-00466-w)
Supplement: Supplementary file 2 — Movie EV1 [file 44319_2025_466_MOESM2_ESM.zip]

Archive with 4 entries (4 files):
- Movie EV1.avi
- Movie EV1.rtf
- __MACOSX/._Movie EV1.rtf
- __MACOSX/._Movie S1.avi
